# Supplementary material for: The Effect of Medical Therapies for Subthreshold Abdominal Aortic Aneurysm Growth and Mortality: A Network Meta-Analysis of Randomized Controlled Trials
Source: Interdiscip Cardiovasc Thorac Surg. 2026 Mar 24;41(4):ivag088. doi: 10.1093/icvts/ivag088 (PMC13105840; doi:10.1093/icvts/ivag088)
Supplement: ivag088_Supplementary_Data [file ivag088_supplementary_data.zip]

Archive with 4 entries (4 files):
- Supplement table 1.docx
- Supplement table 4.docx
- Supplement table 3.docx
- Supplement table 2.docx
